# Supplementary material for: Inhibiting melanoma tumor growth: the role of oxidative stress-associated LINC02132 and COPDA1 long non-coding RNAs
Source: Front Immunol. 2025 Feb 28;16:1558292. doi: 10.3389/fimmu.2025.1558292 (PMC11906686; doi:10.3389/fimmu.2025.1558292)
Supplement: Supplementary file 2 [file Table1.xlsx]

## Sheet: up_cancer_vs_normal_gene
Table S1.Upregulated differential lncRNA
LINC01502
RP4-718J7.4
TMEM132D-AS1
RP11-59E19.4
LINC02552
LINC00488
RP11-318G21.4
LINC01419
PLCH1-AS1
BANCR
LINC00221
LHFPL3-AS1
LINC02119
RP11-73M18.10
LINC02099
LINC00520
MYCNUT
OVAAL
LINC00355
MIR4442
LINC00698
FAM230C
DSCR8
LINC01739
RP11-317N12.1
AC005562.1
LINC02163
MAGEA4-AS1
RP11-197K6.1
MIR4482
AC010967.2
LINC01194
LINC02732
RP11-396O20.2
LINC02335
RP11-3P17.5
MIR3189
MIR4664
HPN-AS1
RP11-476K15.1
RP1-155D22.2
LINC01443
LINC02616
SAMMSON
LINC00326
RP11-612B6.2
LOC101927888
RP11-27G22.1
RP11-1070N10.5
CTC-565M22.1
RP11-128P17.4
CTD-2140G10.2
FLJ36000
AF121898.3
LINC01945
LINC00589
RP11-22N19.2
LINC01687
RP11-1070N10.7
RP11-116N8.4
LINC01531
LINC02735
LINC00518
AP003900.6
RP11-33B1.4
LINC02434
LINC02377
RP11-529E10.7
LINC02620
LINC02683
RP11-128P17.2
LINC01317
LINC02241
AC005281.2
CTD-2380F24.1
AC004988.1
RP11-796A5.3
LINC01474
DSCR4
LINC01518
RP11-167B3.1
RP11-12M5.3
RP11-452I5.2
MIR3681HG
BAGE2
AC008060.8
LINC02251
MIR4292
LINC01608
LINC02765
HCCAT5
LINC02525
AC016710.1
LINC02199
RP11-269F21.3
LINC02303
RP1-90G24.6
MIR8071-2
MIR548XHG
RP11-556E13.1
MIR4740
LINC02260
RP11-25H12.1
LYPD9P
RP11-698N11.2
AJ239322.1
CTD-2552K11.2
RP11-67L3.5
RP1-257A7.5
LINC00456
LINC00972
LINC00645
RP11-104E19.1
RP11-17J14.2
LL22NC03-63E9.3
RP11-744K17.2
SLC5A4-AS1
LINC01234
LINC01857
KU-MEL-3
AC023469.1
MIR103A2
RP11-290L1.3
RP11-308B16.2
RP11-56D16.8
RP13-57D9.3
RP11-232D9.3
LL22NC03-32F9.1
RP11-657O9.1
LINC01425
RP11-67H2.1
CTC-459F4.5
AC018731.3
LINC00052
LINC02882
LINC00499
RP11-838N2.5
LINC01293
RP11-114M1.2
ELFN1-AS1
MIR8071-1
RP11-680N20.1
LOC101929470
RP1-228P16.3
RP3-410C9.2
CTD-3064C13.1
AC009784.3
RP5-881L22.5
RP11-1109M24.5
LINC00879
PRICKLE2-DT
AC021224.1
C10orf126
RP11-320M16.2
PRORY
LINC02476
RP3-333A15.1
RP11-10O22.1
CTD-2562J17.7
CTC-480C2.1
LOC728755
RP11-236B18.5
RP11-472G21.2
AC012506.3
ERVMER61-1
RP11-408N14.1
LINC00473
AC073409.1
RP11-574H6.1
AL121578.2
RP11-34C15.2
MIR4477B
COPDA1
RP11-775G23.1
CASC9
AP003068.9
RP11-431M3.1
RP11-643A5.2
RP11-476H20.1
LINC02577
FEZF1-AS1
OCIAD1-AS1
RP11-488I20.9
RP11-337A23.6
G2E3-AS1
RP11-505E24.2
RP11-84D1.2
AC005019.3
RP11-231E4.3
RP11-260A9.6
MIR3685
LOC100506474
RP1-122K4.2
LOC101927690
LINC01446
RP11-946P6.4
LINC00494
RP11-655G22.1
LOC730338
RP11-1042B17.3
LOC101928782
RP11-805F19.2
MIR3196
RP5-1011O1.3
CTB-118P15.2
LINC00308
RP11-471M2.3
CTC-518P12.6
CASC20
RP11-61O11.1
LINC00514
RP11-84A19.3
AC074389.5
RP11-218I7.2
XXbac-BPG299F13.14
RP11-1102P16.1
LOC105369980
LINC02475
RP11-643G5.6
LINC02416
CTD-2591A6.2
LRRC52-AS1
RP11-164H13.1
LINC00602
RP11-268G12.1
LOC100129540
LINC01098
LOC101928107
RP5-1125N11.1
CTA-384D8.31
LINC02497
RP11-1055B8.2
RP11-542A14.1
LOC105379109
MIR211
RP4-710M3.2
LINC01505
LINC02528
AF241725.6
RP11-210M15.2
AC064834.1
RP11-81K13.1
MIR1249
LINC02588
RP11-136O12.2
LINC00207
LOC105372244
RP1-90G24.11
RP11-481J2.3
MIR621
RP11-110A12.2
AC073218.1
LINC00945
RP11-1070A24.2
RP11-644L4.1
RP11-429E11.2
RP11-256I9.2
LOC105374042
RP11-346L1.2
LHX1-DT
RP11-438B23.2
RP11-283G6.4
LINC00976
MNX1-AS1
RP11-37L2.1
AC005786.5
RP11-90J7.2
MIR3142HG
LINC02109
RP11-1152H15.1
IER3-AS1
LINC01667
AL122127.25
LOC100130370
RP11-381P6.1
RP11-315A16.1
LINC00461
LINC00189
MIR5689HG
RP11-284F21.10
LINC02691
LEF1-AS1
CTD-2535I10.1
RP11-109E24.1
LINC01793
RP11-80F22.14
RP4-639J15.3
CTD-2517M22.17
RP11-223C24.1
LINC01501
RP11-76E17.2
RP11-404F10.2
RP11-164N3.3
RP11-284F21.7
LINC01249
LINC02141
TUNAR
PKNOX2-AS1
RP11-650K20.3
RP1-65P5.5
LINC02282
RP11-17E2.2
LINC01527
RP11-268G12.3
EPHA5-AS1
AC018890.6
AC074363.1
RP11-113K21.4
RP11-298D21.3
ROR1-AS1
RP11-360O19.4
LOC105371200
ZFPM2-AS1
RP11-89M22.3
AP000282.2
RP11-433J20.2
LINC01877
RP11-403A3.3
LOC105371899
LINC02405
LINC02492
RP11-563N12.2
RP11-792A8.4
TCL6
LINC02557
MIR663AHG
HGC6.3
LINC01034
LINC01281
RP11-84N19.1
RP11-479O16.1
AC074183.3
RP11-570L15.1
C8orf49
AC011899.9
RP11-503C24.1
RP11-708B6.2
RP11-702H23.4
LINC00977
LOC349160
LINC01580
LINC01804
LINC02327
LINC02100
RP5-1195D24.1
RP11-47P18.1
LINC01486
LINC01934
LINC02226
RP11-181B11.2
LINC01967
MYCNOS
C17orf77
RP5-1031D4.3
RP11-463J10.4
LINC02715
LINC01777
LINC01320
FOXD3-AS1
LINC02055
TLX1NB
SCAT1
LINC02269
EWSAT1
LOC101928251
LINC00322
LA16c-313D11.12
RP11-452C13.1
HCG20
FAM30A
HCG4
GCSAML-AS1
TRBV11-2
CTA-384D8.34
LINC02321
DISC1FP1
XXyac-YX65C7_A.3
CTD-2297D10.2
CTD-2369P2.8
LOC105372316
CTD-2195M15.3
LINC00858
RP11-244B22.10
RP11-495O10.1
LINC00944
AC012123.1
CH507-513H4.1
ST3GAL6-AS1
RP11-94B19.7
MIR635
RP11-1157N2__B.2
TMEM108-AS1
LINC01781
LINC01287
LINC00463
LINC01606
RP11-549B18.1
LINC01780
LOC101928622
RP11-19N8.4
LINC02392
RP5-1054A22.4
ERVK-28
MIR6772
MIR4263
LINC02253
RP11-505E24.3
LINC01822
LCT-AS1
RP11-310P5.2
LOC105373958
LINC01447
XXyac-YM21GA2.7
LINC01842
RP11-297B17.3
MACORIS
RP11-796A5.4
RP11-168O16.1
RP11-439A17.10
MIR5195
RP11-742B18.1
LINC01705
LINC02438
RP11-598F7.5
CTD-2227I18.1
RP11-324H9.1
U62631.5
MIR3682
LOC105369519
LINC01697
AC009495.4
LINC01711
LINC02132
RP11-569G13.2
RP11-397A16.1
ELOVL2-AS1
RP11-283G6.5
LINC01579
CYP2U1-AS1
RP11-413E1.4
RP11-977P2.1
MIR25
LINC02458
DST-AS1
LINC02228
RP11-687M24.8
AC010894.5
LOC101928441
EGILA
RP5-1011O1.2
SMCR2
RP11-524G24.2
NFIA-AS2
RP11-431J24.2
MIR3186
LINC02611
ACSL6-AS1
LINC00920
LINC02367
RP11-439K3.1
RP11-126O1.6
RP11-872D17.4
RP5-884G6.2
CCDC26
RP11-434H14.1
LINC02813
LOC101930421
LOC101928978
LOC100289361
CTD-2313F11.1
RP11-479J7.2
NEUROG2-AS1
LINC01036
LOC100128059
AC021218.2
RP11-384J4.2
AC016768.1
LINC01582
LOC102546299
RP11-446J8.1
PYCARD-AS1
LINC01666
XXbac-BPG55C20.7
LL22NC03-104C7.1
RP4-753P9.3
RP11-94M14.2
WT1-AS
RP11-480D4.2
DTNB-AS1
RP1-290I10.3
LINC02506
LINC02315
PIK3CD-AS2
SCARNA15
LINC02877
SH3TC2-DT
RP11-675F6.3
LINC01019
RP11-353N14.7
PCED1B-AS1
LINC02041
RP4-739H11.3
IFNG-AS1
CTD-2350C19.2
LINC01102
LINC01992
LINC01854
RP11-148E17.1
CNIH3-AS1
ARHGAP15-AS1
CLEC12A-AS1
RP11-333O1.1
RP11-299H22.6
THCAT158
CHL1-AS2
LINC01901
LINC01602
LOC153910
RP11-785D18.3
LINC00967
STK32A-AS1
RP11-758M4.4
LINC01444
RP11-527H14.1
RP11-82L7.4
AC006129.2
LINC01037
CCDC140
RP11-598F7.3
OSTN-AS1
LINC01146
RP11-472K17.3
RP11-358B23.1
LINC01366
LINC00347
LINC02446
RP11-369K17.1
AC005037.3
FAM27C
LINC01198
MIR2052HG
RP4-676L2.1
LOC105374524
TRPM2-AS
ATP11AUN
LOC101928847
RP11-292F9.1
FLJ16779
AC008991.1
DNAH17-AS1
LINC01524
CTD-2587M23.1
RP11-386G11.8
CTD-2072I24.1
LINC02152
LINC01563
RP5-1028L10.2
RP11-218E20.3
LINC01257
CTD-2527I21.15
LOC101928517
AC023481.1
LINC01215
CTA-392E5.1
AC002480.5
KIF25-AS1
AC005197.2
LINC00348
RP11-307B6.3
LINC02332
LINC01029
CHRM3-AS2
RP11-284F21.9
GPR1-AS
SATB1-AS1
AC073342.12
AL928768.3
MRPS9-AS1
AC022182.3
USP30-AS1
ETV7-AS1
RP4-604G5.1
RP11-489O18.1
LINC01516
KCNH1-IT1
RP11-521C20.2
RP3-412A9.16
MIR3125
CTD-2256P15.1
LOC442028
LINC02576
LINC01971
AC096558.1
HHATL-AS1
AC003956.1
SLC12A5-AS1
RHPN1-AS1
RP11-809H16.5
SLC26A4-AS1
LINC01611
HAGLR
KCNMB2-AS1
GAPLINC
RP11-608O21.1
RP11-344P13.6
ITFG1-AS1
MIR3671
LOC107984450
RP11-221J22.2
PELATON
RP11-893F2.14
AC007126.1
CTC-498J12.3
MPPED2-AS1
RP13-314C10.5
RP11-98D18.16
RP11-552M14.1
LOC101929759
KIF5C-AS1
RP11-126K1.6
RP11-6J21.2
RP5-907C10.3
RP11-530C5.1
LINC00824
LINC00470
RP11-480D4.6
RP11-94B19.6
RP4-655J12.5
AC103563.8
AC023347.1
PRKAR1B-AS1
LINC02428
RP11-335O4.3
RP11-400N13.1
LL22NC03-N64E9.1
LINC01203
LOC100653233
HAGLROS
LINC01010
CTC-529G1.1
AC106706.1
GS1-174L6.4
LINC00466
FOXP4-AS1
LINC01954
RP11-775D22.3
AC092667.2
CHN2-AS1
LINC00861
LINC02084
JPX
LINC02422
RP11-114H23.1
PLA2G4C-AS1
RP11-284G10.1
RP11-655M14.12
RP11-131H24.4
AP001610.5
AC006369.2
CCR5AS
LOC101926964
RP11-805F19.3
AF127936.5
LINC02864
SLC25A34-AS1
LINC00237
CTD-2017F17.2
CTB-175E5.7
LINC00622
LINC01994
AC011524.1
RNF207-AS1
CTB-41I6.2
RP11-960L18.1
SIRPG-AS1
RP11-675F6.4
PIK3CD-AS1
FAM222A-AS1
AC110781.3
PCAT29
CASC15
MGC16275
RP11-713M15.2
RP11-527H14.4
EMC1-AS1
LOC101928295
RP11-529G21.2
LINC00460
MIR4653
LOC100506688
MIR589
RP11-680F20.10
RP11-439M11.1
LINC01630
LINC01778
RP11-807H7.2
OFCC1
CFAP61-AS1
RP11-615I2.2
RP11-219E7.1
RP6-91H8.1
LINC00337
LINC02211
LINC00996
GRASLND
LINC01871
RP11-114H23.2
AC011239.1
EML4-AS1
LINC02723
RP11-598F7.6
CTB-41I6.1
CDKN2A-DT
MIR3176
RP11-626H12.2
AC068580.7
AC069277.2
LINC00668
LINC00491
XXyac-YM21GA2.4
RP11-621L6.3
RP11-98D18.3
LINCR-0003
TEX41
RP11-798M19.3
SLCO4A1-AS1
RP11-142M10.2
LOC101928304
LINC01150
RP11-297C4.1
RP3-395M20.7
RP11-538D16.2
MIR9-3HG
MIR135A1
LINC01411
RP11-3M1.1
TFAP2A-AS1
LINC00943
LINC01556
LOC100506274
RP11-524C21.2
RP11-116D17.5
RP11-172H24.4
DLEU7-AS1
RP11-141M1.3
RP11-893F2.13
LINC02249
RP11-669M16.1
LINC01050
RP1-266L20.2
CNIH3-AS2
RP11-445P19.3
LINC02085
RP11-114G22.1
LINC02412
RP11-202G18.1
LINC00919
LINC02391
ANKRD44-AS1
DISC1-IT1
RP11-157E16.1
RP11-401O9.3
RP11-348F1.2
RP11-283G6.3
LOC101927040
LCA10
LOC730101
GS1-72M22.1
LINC00681
RP11-51F16.1
LINC01239
LBX1-AS1
FLJ33534
L3MBTL4-AS1
LOC101928674
LINC01665
RP11-418J17.3
LBX2-AS1
TGFB2-AS1
RP11-352B15.2
LINC01143
LINC02082
RP11-133K1.12
RP11-185E8.2
AC009133.17
RP5-1024G6.2
RP3-414A15.10
RP11-253M7.4
LINC00402
RP11-42I10.1
LOC101927884
OBI1-AS1
RP11-815J21.4
UPK1A-AS1
AGAP2-AS1
RP11-91I8.2
RP11-419K12.1
LOC375196
LOC105376453
RP1-29C18.9
NBAT1
LOC100996643
CCDC144NL-AS1
RP11-329E24.6
LINC01033
LINC01357
RP11-554J4.1
TSPOAP1-AS1
CTD-2026G6.3
LL0XNC01-250H12.3
RP11-411B10.7
LINC00634
CTC-339O9.1
LINC02550
LINC02328
CTC-490G23.2
LINC01771
SPRY4-IT1
LINC02609
RP11-1055B8.10
RP11-91I8.3
RP11-203B7.2
CTD-2033A16.3
PDE2A-AS2
AP003774.1
LINC00504
CTD-3076O17.1
CTD-3065J16.9
AC006050.2
CTD-2049O4.1
LINC01356
RP11-318E3.9
AP001628.7
RP3-323A16.1
RP11-417L19.2
RP11-184E9.2
RP11-424I19.2
NCF4-AS1
RP11-346D14.1
RP11-370F5.4
RP11-451B8.1
BASP1-AS1
RP11-134N1.2
RP11-613D13.4
LINC01929
SLC22A18AS
CTC-756D1.3
CTD-2021H9.3
RP11-483E17.1
CTC-338M12.5
CTA-212D2.2
LINC00987
AP000221.1
RP11-401O9.4
RP11-149I23.3
LOC101929574
LOC107985688
LOC101929457
LINC02585
RP11-624M8.1
RP4-777L9.2
HECW2-AS1
LINC02575
CTB-111H14.1
CAMTA1-DT
RP11-348B17.1
LINC02078
RP11-285C1.2
RP11-403A3.2
RP11-245P10.4
RP11-638I2.9
FLJ38576
LOC105371967
LOC643201
ATP6V0E2-AS1
LINC00112
RP5-875H18.9
RP5-899E9.1
AP000696.2
RP11-459O1.2
LOC100507477
RP11-63E9.1
AC023590.1
LINC01013
C16orf47
ZNF687-AS1
RP5-1039K5.16
RP11-256I23.2
RP5-1039K5.19
RP11-739B23.1
RP11-696D21.2
RP11-219E7.3
RFPL1S
CTA-126B4.7
PINCR
DPP10-AS1
RP11-363E6.4
RP11-405M12.4
PHC2-AS1
RP11-390F4.6
RP11-96B2.1
RP11-284N8.3
RP11-1084E5.1
LINC02610
RP3-441A12.1
LINC00426
MIR186
RP5-963E22.6
SNCA-AS1
KB-1460A1.1
CTD-2651B20.7
SEPTIN4-AS1
CTC-527H23.3
LINC01655
RP5-1039K5.18
LINC02273
LINC02195
RNF157-AS1
RP1-47M23.3
LOC107984285
LOC283683
LOC441204
CTD-2325P2.4
LOC117779438
ATP2A1-AS1
AC009495.3
CTC-429P9.1
LINC00200
AC005307.3
TNFRSF14-AS1
RP11-10N23.5
ZIM2-AS1
LOC100507336
LOC105377590
RP11-89C3.3
LOC100506444
RP11-167H9.4
RP1-267L14.6
RP11-98G7.1
LINC00315
LINC02026
RP11-1012E15.2
LINC00689
COSMOC
RP11-348F1.3
RP11-545D22.1
RP11-196B3.3
ZBED3-AS1
RP11-332H14.1
LINC00323
RP11-621L6.2
LINC00871
LINC00648
LOC102723692
LOC283710
ZEB2-AS1
RP11-589N15.2
SPRY4-AS1
LINC02285
RP11-10A14.4
NCKAP5-AS2
LINC01484
C2orf91
RP11-210M15.1
AP000593.7
AC007362.3
RP11-269F19.2
PCBP3-AS1
CTC-246B18.8
LOC105372233
TRG-AS1
CTD-2023N9.1
RP11-384F7.2
RP11-865I6.2
ST3GAL5-AS1
LINC01776
LLNLR-470E3.1
RP11-11N9.4
LINC01918
AC018462.2
RP11-288L9.4
U52111.14
RP11-712L6.5
HULC
CTA-373H7.7
LINC01587
LINC00923
CTD-2240J17.1
LOC105370401
LINC01048
CITF22-1A6.3
BCL2L1-AS1
LINC02812
AQP4-AS1
CTD-3064M3.4
LINC02397
LINC02362
RP11-57A19.2
RP11-90P13.1
RP11-557L19.1
F11-AS1
RP11-57H14.2
MIRLET7D
LINC02696
CTC-453G23.5
RP11-848P1.3
LINC02768
RP1-122O8.7
LINC02761
LINC01816
RP11-320H14.1
LINC00839
LOC101929427
CPB2-AS1
KLRK1-AS1
ADCY6-DT
CTD-2561B21.11
DYRK3-AS1
CEP250-AS1
MIR3945HG
AC009495.2
RP13-43E11.1
RP11-4B16.3
AC012360.4
RP11-575F12.3
RP11-370B11.3
LINC02325
RP3-370M22.8
AC006548.28
AC011247.3
ARHGAP5-AS1
RP11-419C23.1
HM13-AS1
XXbac-BPG308K3.5
CTD-2270L9.4
DNM1P35
KB-1742H10.3
RP11-116D17.3
RP11-415I12.3
LOC107984893
RP5-858L17.1
RP11-353N4.6
AC022182.1
CTC-756D1.2
RP4-584D14.5
LINC00881
RP11-1094M14.5
RP11-54O7.18
AC015849.16
U82695.9
SEMA6A-AS2
LINC01545
RP5-933K21.3
EXOSC10-AS1
LOC101927476
CTD-2083E4.6
RP11-359E10.1
RP4-646N3.1
FOXD2-AS1
LINC01063
SOX2-OT
LOC105371855
RP11-175D17.3
C6orf223
RP11-523H20.3
LOC101927964
LINC01482
LOC105370906
CTB-58E17.5
AD000864.6
LINC02601
CD2BP2-DT
RP4-570O12.3
SMIM2-AS1
RP11-66B24.2
LOC105371592
AC090286.4
RP11-115N4.1
RP11-266N13.2
RP4-644L1.2
LINC00158
AC006538.1
RP5-906C1.1
RP11-17A1.3
RP11-157F20.3
AC006942.4
bP-21264C1.2
LINC02495
CTD-2021J15.1
RP11-586K2.1
LY6E-DT
AC092198.1
LINC01694
CTB-30L5.1
RP5-967N21.11
XXbac-BPG170G13.32
ST8SIA6-AS1
FIRRE
PARP11-AS1
LINC00303
RP11-1L9.1
IL10RB-DT
LA16c-429E7.1
LINC01096
RP11-384O8.1
CH507-154B10.1
RP3-467K16.7
LINC01220
RP11-53B2.5
AC005540.3
LINC01977
LINC01597
RP11-742D12.2
LINC01896
LINC01812
TSPEAR-AS2
RP11-689B22.2
LINC00888
RP11-316M21.6
SERPINB9P1
SERHL
LINC02860
AC017104.6
LINC01285
RP11-279N8.1
CTD-2529O21.1
RP11-48B3.4
AP000569.9
LINC02621
RP11-775C24.5
LOC101927855
FAM225A
AF127936.3
AC007383.3
RP11-498P14.3
TYMSOS
RP11-483H20.4
RP11-340F14.6
AC092162.1
RP11-173M1.4
LINC00582
ADGRD1-AS1
LOC101927418
RP11-434H6.6
RP11-499F3.2
LINC01762
LINC00462
LOC442497
LINC02223
RP11-104L21.2
RP5-858B6.3
RP5-890E16.2
LINC01909
RP11-138B4.1
AC005330.2
RP3-453C12.15
CTD-2376I4.2
RP11-493L12.4
C5orf64
UBE2Q1-AS1
MIR378D2HG
RP4-545L17.11
RP11-276E15.4
RP5-1050D4.4
RP11-548P2.2
RP11-650L12.2
RP11-511B23.2
RP5-1086K13.1
RP11-736E3.3
FAM78B-AS1
LINC00552
RP11-439K3.3
IL6R-AS1
RP11-4C20.4
RP11-881M11.2
RP11-5O17.1
RP11-467L19.16
LINC02154
LINC01993
LINC02254
LOC728485
RP11-553A10.1
LINC01704
RP11-380N8.7
LINC02234
RP11-519G16.3
RP11-735G4.1
LOC105369362
LINC02511
RP11-334C17.6
INKA2-AS1
MIR3936
AC108676.1
LINC00906
RP11-1334A24.6
RP11-76E17.4
RP11-483L5.1
LOC101927533
LINC00899
ST7-OT4
LINC02544
RP11-316O14.1
LINC01561
LINC02384
IRAIN
RP11-225B17.2
RP11-466A19.7
LURAP1L-AS1
SPATA3-AS1
RP5-984P4.6
LINC01270
RP11-10A14.9
RP11-366L20.3
MIR762HG
RP11-259N19.1
RP11-10A14.3
CTD-2555A7.2
LINC01807
LINC00239
CTD-2337I7.1
RP11-48B3.3
AC005785.2
RP11-381K20.2
RP11-292E2.1
CT66
RP11-972P1.10
DLEU1
HOXD-AS2
USP12-AS2
CTD-2154I11.2
CTC-339F2.2
NFE4
POT1-AS1
NRIR
LOC101929452
RP11-1060J15.9
RP11-84A14.4
HLA-F-AS1
GNAS-AS1
RP11-49I11.4
RP4-668J24.2
MMADHC-DT
Z83851.4
LINC02014
RP5-1198O20.4
LINC02257
RP11-298J20.4
MIR647
RP4-785G19.5
LOC286178
RP11-715J22.6
RP3-483K16.4
LINC00896
Z69720.3
RP3-455J7.4
RP11-379F4.6
LINC02388
LINC02302
AP000704.5
PSMB8-AS1
HAR1B
DSCR9
LINC00261
TM4SF19-AS1
CTD-2319I12.4
RP4-647J21.1
LINC00853
LOC107985164
RP11-375N15.2
PCOTH
AC026202.3
LINC01841
CATIP-AS1
SILC1
BNC2-AS1
LINC01361
LL22NC03-N14H11.1
LINC01117
RP11-799B12.4
AC002451.3
RP11-161I6.2
LOC105376805
KB-1125A3.11
RP11-352D13.6
HCG25
RP11-21A7A.4
RP11-120K18.2
LOC150051
RP11-613M10.6
RP11-357H14.17
RP1-206D15.6
DIRC3-AS1
RP11-76C10.6
LINC01635
RP11-982M15.6
RP11-546K22.3
TNS1-AS1
KLHDC7B-DT
TTC23L-AS1
MDS2
HAS2-AS1
RP5-1184F4.5
LINC01585
PPP1R9A-AS1
PITPNA-AS1
LOC102725254
CH17-340M24.3
RP11-139H14.5
RP11-432J22.2
RP11-535M15.1
SUCLA2-AS1
CTD-2583P5.3
LINC01979
RP11-109N23.4
ARLNC1
RP4-778K6.3
RP4-760C5.3
AC006460.2
CDKN2B-AS1
CTC-338M12.9
RP11-180M15.6
CTD-2256P15.4
CTB-61M7.2
LOC101929268
RP11-466A19.8
RP11-761I4.5
CTD-2001J20.1
LOC107986114
AC142528.1
RP11-1038A11.3
RP1-86C11.7
RP13-582O9.7
RP11-66B24.1
RP11-876N24.4
RP11-298D21.1
RP11-839D17.3
C22orf34
RARA-AS1
PURPL
IPO9-AS1
ACVR2B-AS1
BAALC-AS2
LINC02724
LOC644090
LINC00243
RP11-303E16.2
LINC02073
RP5-1171I10.5
RP11-802D6.1
RP11-380O24.1
LINC01275
RP11-473M20.11
RP11-65L3.4
CTC-510F12.4
RP11-809O17.1
RP11-426C22.6
LINC00652
RP11-771K4.3
LOC105369779
CTD-2128A3.2
LOC105379194
RP11-486A14.2
LOC613206
LOC100506691
BAIAP2-DT
AC021188.4
RP1-101A2.1
CTD-2291D10.4
RP11-214F16.8
CTD-2562J17.6
RP11-96K19.5
MROCKI
LOC101928222
RP3-460G2.2
LINC00703
RPS10P7
RP11-426C22.8
RP4-584D14.7
LOC642366
RP11-445N20.2
RP11-534C12.1
RP11-764K9.1
AC137932.6
RP11-843B15.4
CTD-3157E16.1
RP11-73M18.7
RP11-303E16.5
LOC340357
FZD4-DT
RP11-757G1.5
PRECSIT
RP11-778D9.12
LOC100128317
RP11-478J18.2
LINC02538
XXbac-B444P24.14
RP11-35G9.5
LINC01480
AP000318.2
AC145343.2
CTA-384D8.33
LINC02036
RP11-120E11.2
RP11-15A1.2
AC098820.3
NPPA-AS1
RP11-875O11.1
RP11-314B1.2
BLACAT1
SATB2-AS1
RP4-555D20.4
RP11-34F20.7
RP11-656D10.6
RP11-84D1.1
LINC00892
ITFG2-AS1
RP11-128M1.1
LINC02066
AC016735.1
RP11-145M9.6
HOTTIP
CTD-2376I4.1
PRRT3-AS1
MIR570
LINC00898
RP11-661A12.5
CTD-2530H12.8
RP5-832C2.5
LOC105370027
NKILA
RP11-489E7.4
CDIPTOSP
LOC100130357
FLVCR1-DT
POLH-AS1
AC010894.3
RP11-452F19.3
IL21-AS1
LYPLAL1-DT
LINC01182
RP11-116D17.4
RP11-498C9.12
TDRG1
ERICD
AC061992.2
HCG15
KCTD21-AS1
DENND5B-AS1
RP11-325F22.2
RP11-171I2.2
RP11-363E6.3
LINC00511
AC068057.1
LINC02798
LOC105274304
RP11-341G23.4
H19
RP11-18C24.8
RP11-817I4.1
AL163953.3
CTD-2325P2.3
RP11-1060J15.4
RP11-823E8.3
LOC100505549
RP11-330H6.6
RP11-114N19.3
RP11-407N17.4
LOC101927572
RP11-157J24.2
LINC02725
TP53TG1
LOC100507516
RP11-359I18.5
PANTR1
RP4-584D14.6
CTA-14H9.5
LINC01607
LOC101928372
LINC01684
RP11-327E2.5
LOC107986412
LINC01352
BOLA3-AS1
RP1-63M2.7
AF186192.1
FGF13-AS1
CTD-2325M2.1
LOC105375924
LINC00674
LIPE-AS1
HLX-AS1
LOC286059
DDX11-AS1
RBM15-AS1
RP11-321F8.4
RP11-476H16.1
C11orf72
RP11-1079K10.2
RP11-315D16.4
HCG16
DLGAP1-AS1
PCAT1
CTB-25B13.12
RP11-483F11.7
CTD-2510F5.4
RP11-92C4.6
RP11-360F5.1
UBA6-AS1
AP000640.2
LINC02487
AC069363.1
RP11-33N14.3
BTG3-AS1
PANK2-AS1
AC004221.2
RP11-505P4.6
LNCOC1
LINC02062
CCNT2-AS1
AC139887.4
CH17-140K24.6
ABALON
AC114271.2
RP11-909N17.2
CTD-3224K15.3
RP3-523C21.2
RP11-24M17.4
NNT-AS1
TMC3-AS1
RP4-639F20.1
C5orf17
GS1-124K5.4
CTB-31N19.3
MID1IP1-AS1
LINC01291
LINC00543
RP11-967K21.1
LINC00528
AC073333.8
CTB-50L17.16
LOC105375304
RP11-731J8.2
LOC105371050
RP11-666O2.2
LINC01271
TMSB15B-AS1
LINC00638
CTD-2561B21.10
LINC02048
LINC01695
LINC02139
GLIDR
ZNF503-AS2
RP11-1055B8.1
GSEC
AC083843.4
CTD-2134A5.4
RP11-478K15.6
UNQ6494
ZNF197-AS1
LOC102724064
CCDC13-AS1
RP11-42O15.3
HCG4B
CTD-2589H19.6
CTD-2555O16.2
ZSCAN16-AS1
RP11-10J21.4
CTD-2588E21.1
RP11-326A19.4
RP11-57A1.1
ABHD11-AS1
LINC00847
RP13-20L14.6
RP11-147L13.15
RP11-638I2.4
RP11-223A3.1
NALCN-AS1
AC004637.1
LINC00623
LINC01583
AC007277.3
RP6-24A23.3
RP11-618M23.5
RP11-18B16.2
RP11-755F10.1
THBS4-AS1
AP001604.3
RP11-342M1.3
RP11-441F2.5
RP11-709A23.1
LOC106699570
RP11-190C22.8
LINC02867
LINC02777
GOLGA4-AS1
AC079305.10
LINC02280
DLEU2
CPEB1-AS1
RP11-261P13.5
ZNF232-AS1
LOC101059948
TDRKH-AS1
LOC105369187
RP1-197B17.5
LINC00997
LOC101927151
CTC-378H22.2
LOC100288866
RP11-679C8.2
CTD-2555K7.2
RP11-211N11.5
LOC101927851
GS1-279B7.2
KDM2B-DT
RP11-13P5.2
RP11-875O11.3
LRRC8C-DT
LINC01521
GLIS2-AS1
VLDLR-AS1
TSPEAR-AS1
RP11-146I2.1
LINC02028
RP11-775C24.3
CHKB-DT
RP11-1072A3.4
CTD-2012K14.8
KCNIP2-AS1
LOC101928120
CPNE8-AS1
RP3-475N16.1
PHKA2-AS1
A2M-AS1
LINC02714
RP11-862L9.2
NDUFB2-AS1
LINC02586
TMEM246-AS1
LINC00327
MAGI2-AS3
NUP153-AS1
PROX1-AS1
LOC283731
LINC01006
RP11-64B16.4
RP11-265F19.1
RP11-278J6.4
AC010148.1
RBM38-AS1
RP11-440D17.4
RP5-856G1.2
LOC648987
ALG1L9P
WASIR2
CTD-2008E3.1
AC092171.4
SMIM15-AS1
JAZF1-AS1
XXYLT1-AS2
RP11-459I19.1
LOC101928228
DBH-AS1
RP11-50D16.4
AC091633.3
CTC-428G20.6
WDR86-AS1
LINC01134
AC003005.2
RNASEH2B-AS1
AP001505.10
BAALC-AS1
LINC01132
CTD-3064H18.4
LOC100507250
RP11-7O11.3
TMEM18-DT
NPHP3-AS1
RP11-701H24.3
RP11-159F24.3
A1BG-AS1
RP11-425D17.1
TBC1D8-AS1
LINC01852
ZBTB11-AS1
RP11-643M14.1
RP11-230B22.1
LOC283856
LOC100133286
LINC02086
BVES-AS1
RP11-124N2.1
RP11-187A9.3
LINC01121
LOC105373159
RP11-134L10.1
CTD-2587H24.10
DELEC1
AP000695.4
CARD8-AS1
LOC101928402
RP11-81H14.1
WDR11-AS1
RP11-46A10.5
LOC101929552
MIR573
ARHGEF26-AS1
RP11-247L20.3
RP11-864I4.4
TONSL-AS1
HCG17
LINC00467
RP11-215P8.3
RP1-170O19.14
LOC100507564
VASH1-AS1
LINC02587
RP11-1143G9.5
CTA-223H9.9
RP11-221N13.4
ERICH6-AS1
LINC00482
RP11-114H24.6
RP4-756H11.3
LINC01637
IDH1-AS1
LINC02547
PSMG3-AS1
FAM87A
LLNLR-304G9.1
DPH6-DT
BBOX1-AS1
RP11-253A20.1
CTD-2240E14.4
C7orf69
RP11-692D12.1
RP11-417L19.4
MORC2-AS1
AC005592.3
TBX2-AS1
RP11-107M16.2
TMPO-AS1
CTC-453G23.8
RP11-379F4.7
RP11-517P14.2
LINC00629
DIP2C-AS1
GEMIN7-AS1
RP11-196G11.3
RP11-620J15.1
RP11-101E13.5
AC114730.3
RP5-940J5.3
AC009506.1
AGAP1-IT1
RP11-521D12.1
RP11-1430O6.1
DLGAP4-AS1
MKLN1-AS
RP11-15E18.1
RP11-401P9.6
RP11-4C20.3
RP11-147L13.11
ETV5-AS1
CTD-3131K8.3
RP1-111B22.3
C2-AS1
CTD-2145A24.5
AC131056.3
MMP2-AS1
RP11-1079K10.3
RP11-524O1.4
TMCO1-AS1
ST20-AS1
PDCD4-AS1
CTD-2192J16.11
LOC400627
LINC01060
CTD-3126B10.4
LINC01535
RP11-324I22.3
ACTG1P25
RP5-1136G13.2
ZFAS1
LOH12CR2
LINC00957
LINC02166
PLBD1-AS1
RP13-638C3.3
LIMD1-AS1
RP1-28H20.3
RP11-440D17.3
RP11-209D14.2
RP11-1148L6.8
RP11-314C16.1
RP11-455F5.3
STIM1-AS1
KLHL7-DT
LOC100507437
AF001548.5
RP11-376P6.3
AC006486.10
RP11-876N24.5
RP11-1399P15.1
RP11-323F24.3
SNHG6
AC012442.6
RP11-81K2.1
LINC00639
LINC00449
RP5-943J3.2
RP11-342K6.4
KRTAP5-AS1
RP4-647C14.2
RP11-977G19.12
CT75
ZKSCAN7-AS1
RP13-270P17.2
RP5-983L19.2
ATXN2-AS
RP11-816J6.3
LOC105369911
RP11-580I16.2
DUXAP8
CTB-178M22.2
DLGAP1-AS2
DOCK8-AS1
RP11-686D22.4
RP11-50C13.1
LOC101928728
RP11-159D12.6
RP11-110I1.14
RP11-34A14.3
LINC02875
ZRANB2-AS2
ZNF503-AS1
RP5-875H18.10
CTC-205M6.1
RP11-295H24.5
TTLL1-AS1
TTC39C-AS1
LOC102724163
HYI-AS1
LINC00539
CTA-384D8.36
GIHCG
RP11-148K1.10
LINC02482
LINC02021
RP11-367N14.2
RP11-422P24.10
RP11-546D6.3
CACNA2D1-AS1
LOC105374114
CTD-2062F14.3
LINC02289
RP3-355L5.5
USP2-AS1
RALY-AS1
MESTIT1
PRKCQ-AS1
RP11-104L21.3
CTD-2349P21.9
LOC100288846
OGFRP1
LOC105371049
RP3-467K16.4
AP000695.6
PRR7-AS1
LINC01549
CECR7
RP11-680H20.2
MED14OS
LINC01266
RP11-647K16.1
LINC01679
CTC-459F4.9
RP11-503C24.6
SOS1-IT1
RP13-1016M1.2
CTD-2587H19.2
HOXA11-AS
RP11-345J18.2
LHFPL3-AS2
UICLM
RP11-301O19.1
RP11-90L20.2
RP4-597N16.4
RP11-930P14.2
ZBTB20-AS1
LINC00310
RP11-69M1.6
RP11-1293J14.1
LINC00092
RP11-760H22.2
RP11-443B7.3
OLMALINC
RP13-46H24.1
RP11-248J18.3
VPS9D1-AS1
LOC100129138
GHET1
RP11-332H18.3
TMCC1-DT
AC074011.2
RP11-532F6.3
MAFA-AS1
LINC01389
RP11-15A1.9
AC073254.1
HCG23
RP11-4B16.4
AC079807.2
SPART-AS1
RP13-297E16.4
RP11-973H7.1
RP11-177H2.1
RP11-421F16.3
RP11-848P1.5
RP11-342K6.2
LINC01844
RP11-357P18.2
RP11-285F16.1
LOC101928069
RP11-799D4.4
LOC105375614
FLG-AS1
LOC105371849
LL09NC01-139C3.1
LINC02637
RTCA-AS1
RP11-121A8.1
LINC01232
CTD-2639E6.4
RP11-705C15.3
LOC101559451
PP7080
RP11-146F11.5
TNKS2-AS1
CTC-559E9.8
RP5-968J1.1
RP11-783K16.13
LOC101927267
LOC101927974
LOC105378663
RP11-533E19.5
RP11-337N6.3
RP1-20C7.6
SEMA3B-AS1
LINC02481
LOC105375519
RP11-837J7.4
RP11-89K10.1
RP11-195C7.1
RP11-305L7.3
RBPMS-AS1
TAF1A-AS1
CTD-2527I21.5
AC093382.1
CTB-129P6.11
RP11-367G6.3
ARHGAP31-AS1
CTC-471J1.11
CTD-2410N18.3
LOC100996583
LOC107986898
RP11-490B18.5
RP11-399C16.3
RP11-1072C15.6
CTC-351M12.1
LINC01968
LOC101929524
RP11-387A1.5
LOC101927420
CTD-2666L21.1
RP11-632L2.2
SNHG16
RP11-961A15.3
RP4-613B23.1
RP5-1125A11.6
CTB-193M12.5
RP11-65L3.2
LOC108783654
RP11-303E16.3
LOC100505622
RP11-641J8.1
AC022007.5
LINC02453
CTC-246B18.10
CTD-2524L6.3
RP11-325I22.3
GORAB-AS1
ZNF528-AS1
RP11-1148L6.5
LINC00479
RP1-228H13.5
RP13-467H17.1
XXbac-B135H6.18
[truncated: 352 more rows]
