# Supplementary material for: Inhibiting melanoma tumor growth: the role of oxidative stress-associated LINC02132 and COPDA1 long non-coding RNAs
Source: Front Immunol. 2025 Feb 28;16:1558292. doi: 10.3389/fimmu.2025.1558292 (PMC11906686; doi:10.3389/fimmu.2025.1558292)
Supplement: Supplementary file 3 [file Table2.xlsx]

## Sheet: down_cancer_vs_normal_gene
Table S2.Downregulated differential lncRNA
RP11-63M22.2
LOC100505664
RP11-630A13.4
AC000068.9
MIR34AHG
CTD-2626G11.2
CTD-2651B20.1
CARMN
IL20RB-AS1
RP11-192H23.6
RP11-641A6.3
FAM95C
SCGB1B2P
LINC00968
LOC283299
RP11-429G19.3
CH17-360D5.2
PLA2G4E-AS1
RP11-609N14.4
LINC01133
RP3-330M21.5
CALML3-AS1
RP11-2N1.2
AC007193.9
KRT7-AS
RP11-361L15.5
RP11-256L6.3
CTB-50L17.7
LOC654780
LOC101927164
RP11-290D2.6
MALAT1
FTX
LINC01698
RP11-362K14.6
LINC01805
CTD-2325A15.5
VIPR1-AS1
DIO3OS
ERVE-1
AC009133.21
RP11-465B22.8
LINC02247
TBILA
MEG8
PSMD6-AS1
LOC105374171
CTC-327F10.4
FAM157A
LINC02518
RP11-58O9.2
RP5-1056H1.2
RP5-1057I20.4
LOC100128770
CTD-2033D15.3
AC100830.4
RP3-523K23.2
GATA3-AS1
RP11-521D12.5
MEG3
AC091729.7
LINC01111
WFDC21P
SOX21-AS1
MAGI1-IT1
RP11-388M20.6
CTD-2033D15.2
EMX2OS
LOC100131315
RP11-362A9.3
FAM25BP
AC006262.4
RP11-184M15.1
AD001527.4
EGFR-AS1
ATP2C2-AS1
RP11-635N19.3
KANTR
LINC02015
RP11-408H20.3
LINC02437
RP3-453C12.14
RP13-1032I1.11
LINC01348
RP11-462G2.1
RP11-263K19.6
CH17-360D5.3
LINC01451
LINC02527
LOC101928009
LOC101927189
LINC00885
RP11-206L10.2
BMS1P4
KRT73-AS1
KB-1991G8.1
KB-1562D12.1
LINC02067
MIR205HG
RP4-568C11.4
RP11-80P20.3
CTC-327F10.5
GAS6-DT
RP11-485M7.3
MLIP-IT1
RP4-635E18.7
RP13-415G19.2
CTD-2396E7.11
CTD-2385L22.2
CTA-398F10.2
HAND2-AS1
RP11-481F24.3
CTC-304I17.1
C5orf66
LINC00640
LINC01554
LINC02137
LINC01085
OVOL1-AS1
CTD-2541J13.1
RP11-314N13.9
MEG9
LOC101927793
RP11-60A8.1
ACTA2-AS1
AC004231.2
LRP4-AS1
LOC101929415
WI2-85898F10.2
LINC01514
AC091133.1
RP11-297D21.2
RP11-498E2.9
CTD-2525P14.5
FLNB-AS1
MIR2117HG
RP11-164P12.3
RP11-706C16.7
CTB-60B18.18
RP11-2L8.1
LOC105378231
LINC02660
RP4-734G22.3
LINC02560
CADM3-AS1
LINC00517
CTD-3035K23.7
RP13-39P12.3
LOC441242
MME-AS1
LOC100505782
ZSWIM8-AS1
CTD-3247F14.2
LOC107985075
MAL2-AS1
LINC02747
LOC101927727
LINC01229
TINCR
RP11-455O6.8
LNC-LBCS
LINC01300
LINC01204
CLEC4O
RN7SKP23
CTC-251D13.1
LINC01119
LINC02568
LINC00619
LINC00452
RP11-255G12.2
AF064858.8
AC004623.3
LINC01305
RP11-395N3.1
RP11-211G3.2
SNTG2-AS1
RP11-54H7.4
RP11-442J21.2
RP11-818F20.5
AC012531.25
RP11-120K19.3
AF064858.11
CH507-513H4.3
RP11-517M22.1
Z69720.2
RP11-417L19.5
AC072062.3
LOC93429
MIR200CHG
LINC00592
HYMAI
CTD-2036P10.5
RP11-643A5.3
LINC01254
TBX5-AS1
RP11-613D13.5
RP11-61L19.1
RP11-174O3.3
RP11-20D14.6
AC144525.1
FAM182A
RP11-7K24.3
RP11-115D19.1
RP11-367F23.2
LOC101928881
RP11-571I18.5
LINC02541
NEBL-AS1
LINC00989
LA16c-316G12.2
RP11-158L12.4
ROCR
RP1-193H18.3
AC015971.2
RP11-93B14.6
LLNLR-307A6.1
RP11-680C21.1
FAM13A-AS1
N4BP2L2-IT2
RP11-164P12.5
AC138647.1
LOC105374618
RP11-646E18.4
LINC02889
RP5-1107A17.4
RP11-14C10.3
CTC-321K16.1
LOC101927972
CH507-42P11.7
ADIRF-AS1
RP11-734K21.5
MRGPRF-AS1
AC005262.3
MIR29B2CHG
CTD-2529P6.3
RP11-463O12.5
RP11-661A12.8
RP5-1160K1.6
CTD-3128G10.6
LINC00707
LA16c-380H5.4
RP11-407G23.7
LOC649133
LINC01836
RP11-305L7.7
LOC646588
LOC100288748
DSG1-AS1
DPP9-AS1
FENDRR
LSINCT5
CTD-2104P17.2
AC005306.3
RP11-357D18.1
RP11-45A17.4
DIRC1
FAM201A
DNM3OS
LINC02030
AP000473.8
LOC100505915
RP11-373D23.2
CD44-AS1
LINC02188
NEXN-AS1
TPTEP1
RP11-700H6.4
FLJ22447
RP11-535A19.1
KB-1410C5.3
RP11-348N5.7
RP11-286N22.16
LINC02783
RP11-706J10.2
RP11-212I21.3
AC087491.2
RP11-243M5.5
RP3-406A7.7
CTD-2515H24.2
LINC02056
LINC00672
RP11-242D8.1
RP11-35J10.6
HOXC13-AS
CERS3-AS1
MIR6891
CH507-513H4.6
FLJ31356
CTD-2636A23.2
RP1-37N7.1
LINC02019
AC007193.10
RP11-747H7.3
RP11-286H15.1
RP11-106D4.2
CTD-2245F17.6
LINC01550
RP3-394A18.1
RP3-512B11.3
RP11-661A12.9
RP5-1142A6.9
RP11-265N7.1
CTD-2306A12.1
RP11-640N20.4
RP11-544M22.8
LINC01127
CTD-2532K18.2
LINC00578
XXbac-BPGBPG55C20.2
AC008781.7
CTA-280A3.2
LINC00893
RP11-35J10.7
RP11-507B12.2
LINC02178
MIR210HG
CTB-60B18.12
RP11-126H7.4
ESRG
LINC00302
RP11-787I22.3
NPTN-IT1
RP11-832A4.7
LINC00964
RP11-527D7.1
C3orf35
KCCAT198
RP11-99A1.2
HOXA10-AS
TEX26-AS1
TMEM254-AS1
LCMT1-AS2
RP11-902B17.1
RP3-525N10.2
RP11-304F15.4
RP11-351I24.1
TPM1-AS
RP1-288H2.2
GTF2IP13
RP5-903G2.2
SCARNA12
CTC-281F24.1
AC005519.4
LOC105370854
RP11-638I2.8
RP13-638C3.2
AC093159.1
RP11-515O17.2
LINC01750
LOC105374461
IRX4-AS1
CTD-2530H12.2
LOC101927143
RP11-206M11.7
MIR124-1HG
CYP4F26P
RP11-736N17.10
AC008440.10
ITPRIP-AS1
RP1-261D10.2
LINC00598
RP11-1167A19.2
RP11-6N17.10
AC007787.3
RP11-219B17.3
LINC01166
RP11-327F22.6
DGCR12
RP11-311F12.1
SSBP3-AS1
RP5-897D18.1
RP11-24C3.2
LOC100129434
LINC02202
RP11-120K24.4
RP11-1299A16.3
RP11-427L15.2
LOC400553
LINC01960
RP11-727A23.4
RP11-616M22.3
AC005329.7
RP11-290O12.2
RP11-243M5.2
LOC651337
RP11-845M18.6
RP11-799B12.2
CTD-3035K23.3
PSMD6-AS2
RP11-64C12.1
CTD-2334D19.1
RP11-71L14.3
EDRF1-AS1
AP006621.9
AC093390.1
AC006128.2
AC144831.1
RP11-624L4.1
RP11-43N16.4
LINC00370
RP11-597M17.1
RP11-676J12.6
CTD-3126B10.2
MIR193BHG
RP11-946P6.6
RP3-395M20.3
AF131217.1
DPP4-DT
RP11-115D19.2
RP11-510N19.5
RP11-513O13.1
PEF1-AS1
CTD-3092A11.2
RP11-104F15.9
MYOSLID
RP11-231E19.1
LOC101927870
LINC02757
HOTAIR
LINC00840
RP11-480C16.1
AC008592.8
MIR3659HG
AC064853.2
CTC-529I10.2
LINC00102
RP11-574K11.29
RP1-187B23.1
RP11-87F15.2
RP13-554M15.2
LINC00856
RP11-272L14.2
CFLAR-AS1
RP11-680F8.4
PKP4-AS1
LINC01068
MIR222HG
RP11-308D13.3
LINC01422
AP000892.6
AC003986.6
RP11-1151B14.4
AC008268.1
RP11-367H1.1
AC007193.6
RP11-173A16.1
AC068831.16
CTC-558O2.1
LNCOG
LOC440173
RP11-230F18.5
RP11-88H12.2
EPN2-AS1
RP11-361I14.2
RP3-395M20.2
LINC00565
LOC100131635
RP11-390K5.6
ZNF638-IT1
RP3-405J10.3
SPINT1-AS1
CTB-50L17.8
RP11-20I23.5
UCA1
AC007389.3
LINC01018
C9orf106
RP13-516M14.8
RP11-71H17.8
RP11-575L7.4
LOC107984360
WNT5A-AS1
ZNF833P
AC137932.4
MIR7-3HG
RP11-524H19.2
RP11-469A15.2
LOC100129484
NEAT1
LINC01589
LOC100130449
SLC25A25-AS1
RP3-522J7.6
PAX8-AS1
AC016730.1
RP11-373D23.3
LINC00886
RP11-521C22.2
RP11-334A14.8
LINC02677
LINC01176
CRIM1-DT
C20orf197
RP11-159D12.2
RP11-736K20.4
RP11-689P11.2
RP11-395N3.2
RP1-225E12.2
RP11-82L18.2
RP11-173B14.4
RP11-731D1.4
FLJ12825
LINC02169
CTD-2013N17.6
LINC01208
C8orf34-AS1
MBNL1-AS1
RPL23AP21
MRPL23-AS1
LINC00908
RP1-7G5.6
RP11-52A20.2
CTA-276F8.1
LOC102724814
PCBP3-OT1
RP11-388P9.2
AC016745.3
LOC101927018
LDLRAD4-AS1
TUSC8
LINC02570
CTD-2184D3.5
LINC02268
RP11-429J17.5
RP11-115D19.3
RP11-354M20.3
RP11-314C9.1
RP5-1063M23.1
RP11-616M22.12
LOC285097
RP11-894P9.1
LOC283194
LOC388282
RP11-391H12.8
RP11-44F14.7
LINC02185
RP5-1029F21.2
RP11-95O2.1
RP11-863P13.5
MIR22HG
LOC102724153
RP11-294J22.7
RP11-250B2.5
RP11-182L21.5
RDH10-AS1
RP4-742C19.13
LOC105371267
LOC101927911
KLHL30-AS1
RP4-635E18.8
AC003991.3
RP11-575L7.8
RP11-500G22.5
AC004490.1
CTC-439O9.1
LINC01621
PRO1804
RP1-253P7.4
RP11-160E2.6
MIR194-2HG
FZD10-AS1
RP11-182N22.9
RP11-158I9.5
AP000350.5
RP11-573D15.8
RP11-490B18.6
CTD-3214H19.6
LINC01354
LMNTD2-AS1
RP11-229O3.1
LINC02605
LINC00933
RP11-338I21.1
LINC00958
AL133243.4
RP11-497G19.7
LINC00992
RP4-724E13.2
RP11-567M16.1
CCAT1
RP11-448G15.3
AC067959.1
PRICKLE2-AS1
RP11-152L20.3
RNU12
CTB-50L17.9
PRKG1-AS1
RP11-133K1.9
WAKMAR2
RASSF10-DT
RP11-39H3.2
C1RL-AS1
RP11-536C12.1
RP11-481C4.2
RP11-79N23.1
RP1-56K13.5
LINC00547
CTD-2349P21.3
CTC-529I10.1
CTA-228A9.3
RP1-93H18.1
RP3-333A15.2
LINC01123
RP11-117L5.1
RP4-671O14.5
CTD-2207P18.2
RP11-573D15.9
MIR4432HG
RP11-395I14.2
RP11-762L8.6
MIRLET7BHG
RP3-508I15.14
MGC12916
ADAMTS9-AS2
RP11-70D24.1
CTD-2026K11.6
AGPAT4-IT1
RP3-522J7.7
SEMA3F-AS1
CTD-3247H4.2
RP11-135N5.3
TMEM105
LINC00894
RP11-506K6.4
LINC01343
AC012613.2
SCAT8
RP11-45M22.3
RP1-18D14.7
RP11-158M2.5
CEBPA-DT
LMO7-AS1
CTC-338M12.1
CTC-542B22.2
MCCC1-AS1
RP11-373E16.3
CTB-58E17.9
RP11-143J12.3
RP11-1096D5.2
KB-431C1.5
RP11-1E6.1
RP11-477H21.2
LINC01140
AC093627.8
RP11-384K6.6
LOC105370792
CTB-176F20.3
RP11-96D1.8
RP11-466L17.1
AL133243.2
LA16c-361A3.3
EML2-AS1
RP11-798G7.8
KB-1517D11.4
MIR133A1HG
RP11-181E10.3
RP11-497H17.1
RP11-600F24.7
RP11-800A18.3
AP001469.5
LINC02562
RP11-167N5.5
RP11-203M5.7
RP11-212I21.4
TBC1D22A-AS1
CTB-39G8.3
RP11-543C4.1
LA16c-358B7.3
AC096574.4
AC012360.6
RP11-506M13.3
FAM160A1-DT
RP11-127I20.8
OSMR-AS1
IGFL2-AS1
PSORS1C3
RP11-399J13.2
LINC01238
RP11-227G15.11
TNK2-AS1
RP11-499P20.2
LINC00222
RP5-1153D9.5
LINC00342
AP000577.2
RP11-141M3.6
RP11-403A21.1
RP11-357N13.6
LA16c-349E10.1
CTD-3252C9.4
MIR100HG
RP11-73G16.2
RP11-562A8.5
LINC02709
RP11-350N15.4
RP11-1334A24.5
RP11-74C1.4
LOC102724050
LOC285638
RP11-385F5.4
RP11-424G14.1
LINC01136
INE1
RP11-410E4.1
CTBP1-AS
RP11-87H9.5
RP11-273B20.1
RP11-87H9.4
RP11-276H7.2
RP11-345P4.7
AC026150.8
RP11-348N5.9
CTC-510F12.3
RP13-20L14.10
RP11-617F23.2
LOC101929290
RP11-475I24.3
RP11-723O4.7
RP5-1021I20.5
CTC-490E21.11
RP11-94C24.6
RP1-102K2.9
CTD-2353F22.2
RP11-216B9.9
RP11-102L12.2
RP6-99M1.3
RP11-554A11.4
RP11-20I23.2
RP1-78B3.1
DOCK9-DT
STARD4-AS1
AC016722.4
XIST
AC053503.12
HEXD-IT1
RP11-49K24.3
CMB9-55A18.1
AJ003147.11
MAP3K20-AS1
RP1-140K8.5
CTB-50L17.5
RP11-544A12.8
AC005104.3
RP11-148O21.6
RP11-175K6.2
AC093495.4
UNC5B-AS1
AC009299.2
PGM5-AS1
RP11-524F11.1
ADAM20P1
GS1-124K5.11
RP1-266L20.9
AC020951.1
RP5-902P8.12
LOC101928988
AC019117.1
LAMA5-AS1
RP11-268J15.5
CTC-506B8.1
RP11-81A22.4
GABPB1-AS1
RP11-351M8.1
RP11-408A13.4
HHIP-AS1
LINC00624
RP11-1275H24.3
LA16c-380A1.2
RP11-455F5.6
AC093110.3
LINC02145
LINC02615
AP000473.5
RP11-513M16.7
RHOXF1-AS1
LINC01355
RP11-508N22.12
RP11-834C11.8
LINC00607
LOC101929532
RP11-774O3.3
CTD-2515A14.1
RP13-487P22.1
RP11-108K14.12
MIR210
RP11-855A2.2
AC022819.3
RP11-245J9.6
RP11-1134I14.8
LOC100506281
RP11-23N2.4
AC002066.1
RNF217-AS1
FAM182B
RP11-400F19.18
RP11-446H18.5
RP11-138H8.6
RP11-166P13.4
CTC-441N14.2
RP11-110I1.11
LOC100132215
LINC02656
LINC00950
LINC01267
RP11-552M11.8
PGM5P2
LOC100507053
RP1-68D18.2
B3GALT5-AS1
LOC100506321
RP11-68I3.11
LINC02688
RP11-1024P17.1
RP11-178L8.3
RP3-331H24.6
KB-208E9.1
RP3-368A4.6
AC115522.3
RP11-196G11.4
RP5-1057I20.5
RP11-286N22.14
FAM66B
RP5-855D21.3
ZNF341-AS1
LL0XNC01-36H8.1
EPCAM-DT
RP11-977G19.11
RP11-35O15.2
LINC01671
LOC100507403
CTB-102L5.8
RP11-613F22.8
CYP4F35P
CTA-243E7.1
LINC00857
RP11-396B14.2
RP11-54O7.17
CYP1B1-AS1
AC006273.4
LOC730668
AC015849.19
LINC00163
ADAMTS9-AS1
RP11-631N16.2
RP11-235E17.6
LINC01106
AC005237.4
RP11-492E3.2
LOC105375095
AC005753.1
LOC107985040
RP11-468H14.2
RP3-523E19.2
RP11-804N13.1
RP11-465N4.5
RP11-359K18.4
TTLL11-IT1
GPRC5D-AS1
CTA-414D7.1
LINC02884
RBM5-AS1
RP11-158M2.3
RP11-250B2.3
AC133785.1
CTA-363E19.2
RP11-347P5.1
PRDM16-DT
RP13-516M14.10
RP11-497E19.1
RP11-769O8.1
LOC339059
RP11-783K16.14
AC010761.9
CTB-102L5.7
RP11-46H11.11
AP000692.9
UVRAG-DT
LINC01290
RP11-562A8.4
BEAN1-AS1
LOC100505851
RP11-122K13.12
RP11-255H23.4
RP11-282K24.3
LOC101927636
RP5-1159O4.2
LINC01876
RP11-568J23.5
LINC01659
OR7E47P
RP11-358D17.2
THRB-AS1
RP1-244F24.1
NARF-IT1
RP5-1126H10.2
PIK3IP1-DT
SH3BP5-AS1
RP3-355L5.4
PTOV1-AS2
RP11-888D10.4
RP11-632F7.3
LOC101928858
C5orf38
RP11-635L1.2
RP5-882C2.2
GPR199P
RP11-375I20.6
RP5-1159O4.1
ASMTL-AS1
RP11-180M15.7
RP11-848P1.4
AATBC
XXbac-BPGBPG55C20.1
RP11-713N11.6
RP13-225O21.2
RP11-120J1.1
RP11-119F19.5
LINC02599
RP11-546K22.1
LINC01503
LINC00184
RP11-554D20.2
AC004538.3
RP11-536K7.3
LINC02551
RP11-981P6.1
LINC02607
AFDN-DT
RP11-105N14.1
RP11-120K24.5
AC114730.11
CTD-3014M21.1
CARS1-AS1
AP001471.1
RP11-434P11.2
RP11-703I16.1
RP11-582E3.6
LINC00960
CTC-524C5.2
MAFTRR
CCDC18-AS1
RP11-49K24.8
C5orf34-AS1
RP11-449P15.2
LINC00632
RP11-800A3.4
EXTL3-AS1
RP11-700J17.1
RP11-459E5.1
LOC729867
RP11-278C7.3
RUSC1-AS1
CTD-2537I9.12
AC000120.7
RP5-981O7.2
LINC02519
LINC01118
RP11-861E21.2
LINC02580
USP3-AS1
RP11-503E24.2
AP001062.7
TMEM92-AS1
MIR503HG
LINC00115
LOC100506606
RP11-104N10.2
RP11-70L8.4
RP1-80N2.2
CTD-2251F13.1
CTB-131B5.2
TBX18-AS1
CTD-2600H12.2
PP12613
RP11-363E7.4
RP11-20I23.10
RP11-77P6.2
LOC100288123
RP11-552F3.10
RP11-304L19.11
RP11-177G23.1
AC127904.2
RP11-530C5.4
AP000437.3
RP11-1038A11.1
CTD-2260A17.1
RP11-493E12.2
RP11-90L1.8
LOC102723809
RP11-480A16.1
CTD-2047H16.2
LOXL1-AS1
LINC02881
MORF4L2-AS1
RP11-1391J7.1
LOC105372273
MKNK1-AS1
AC100830.3
RP11-429P3.8
RP11-10J21.2
RP11-45M22.2
RP11-333I13.1
LOC101927708
MIR497HG
ENTPD1-AS1
CTC-425O23.5
AC004471.10
RP11-386I14.4
MIR221
CTA-941F9.10
LINP1
TTTY14
RP11-1060G2.2
LINC01449
LOC100131496
LINC00173
RP11-264B17.2
INSYN1-AS1
RP11-461L13.3
RP11-468E2.5
ZMIZ1-AS1
RP11-658F2.8
SNHG31
RP11-348P10.2
RP4-530I15.9
RP11-154D6.1
RP4-758J24.6
SLC8A1-AS1
RP11-7F17.8
LOC105378721
LINC01956
RP11-166B2.3
RP11-34P13.13
RP11-769O8.3
LL22NC03-2H8.5
PITRM1-AS1
HOXC-AS3
RP4-563E14.1
RP11-380G5.2
PICSAR
RP11-1006G14.1
RP5-855D21.1
KANSL1L-AS1
RP11-85I17.2
RP11-147L13.8
AC092301.3
RP11-440L14.4
AF131215.3
LOC101927237
RP11-148O21.3
CTC-550B14.7
CTD-2012K14.6
CTC-338M12.6
LOC728178
CASC8
RP11-407G23.2
RP11-74E22.8
LOC100128398
RP11-525K10.3
PARD3-AS1
ATP1B3-AS1
AC005785.5
RP11-549J18.1
RBFADN
CTD-2196E14.6
RP1-278C19.8
LOC100506551
RP11-47A8.5
TM4SF1-AS1
AC002519.8
RP11-574K11.24
LRRC77P
RP11-317J9.1
RP11-761I4.4
CTA-268H5.12
CTD-2231E14.8
PICART1
RP11-54O7.1
RP11-390P24.1
RP11-350J20.5
ELF3-AS1
RP3-331H24.7
RP11-327F22.2
GAS1RR
LOC105369306
RP11-506H21.5
CH17-264L24.1
STX17-AS1
LAMC1-AS1
RP4-761J14.8
LINC00472
RP1-20B11.2
RP6-201G10.2
RP11-806L2.6
RP11-384L8.1
RP5-1057J7.7
RP11-669E14.6
RP11-116O18.1
LINC00506
LOC101928424
LINC01409
HIF1A-AS3
AC003986.7
MIR99AHG
RP11-468E2.11
LOC100506289
RP11-585P4.5
LINC01126
TP73-AS1
CTC-425O23.2
RP11-211N8.2
ITGB1-DT
LINC01806
AC105053.3
LA16c-431H6.7
RP11-218F10.3
RP11-372K14.2
AC012314.8
RP3-406P24.5
CTD-2017D11.2
LYPLAL1-AS1
RP11-186N15.3
ARHGAP42-AS1
RP11-541M12.6
CTD-2536I1.2
COL4A2-AS1
LINC02535
RP11-651L5.3
RP11-73M18.6
LINC02204
APOA1-AS
CTD-2095E4.4
RP11-95O2.5
PRC1-AS1
RP11-61L19.2
RP11-359J14.2
RP11-540B6.6
RP11-66D17.5
AC010976.2
UCKL1-AS1
RP11-473M20.9
NADK2-AS1
RP5-1057I20.6
RP11-157P1.4
RP11-499O7.7
RP11-277B15.3
RP11-338K17.10
LOC100506411
RP11-44N12.5
FAM87B
STPG3-AS1
RP11-69E11.4
RP5-894A10.6
RP11-395I6.3
RP5-1112D6.8
LOC100506098
DHRS4L1
RP11-471B22.2
OR2A1-AS1
AC005537.2
RP5-1074L1.4
RP11-513G19.1
LINC01515
RP11-196G11.2
CTD-2192J16.26
LINC02861
GHRLOS
CTD-2036P10.6
RP11-676J12.4
RP11-377D9.3
RP11-843P14.1
RP11-384C4.2
RP11-245D16.4
RP11-456H18.2
CTD-2595P9.4
LINC01907
RP4-681N20.5
LINC02102
MYCBP2-AS1
LINC00106
LINC01336
CTD-3064M3.7
RP11-180C16.1
RP11-455I9.1
LINC01460
LL0XNC01-7P3.1
LOC101929494
AP001626.2
EDIL3-DT
LOC112267877
RP4-647C14.3
YEATS2-AS1
WARS2-IT1
LA16c-329F2.2
RP11-16P20.4
RP11-661O13.1
RP1-179N16.6
LINC01152
RP11-276H7.3
RP11-723J4.3
RP11-331F4.5
LINC01772
LINC01237
AC009095.4
RP11-550P17.5
LINC02614
RP11-383B4.4
LINC01088
RP11-563P16.1
LINC02035
RP11-794G24.1
CTD-2538G9.5
DGUOK-AS1
LINC00365
RHOA-IT1
GTF2IP20
GACAT2
CTD-2378E12.1
SPACA6P-AS
RP11-182J1.17
LINC01089
RP11-1099M24.6
TTTY10
RP11-333E1.2
CTD-2201G3.1
RP11-690D19.3
RP11-384M20.1
LINC01529
RP1-309F20.3
RP11-45A17.2
RP1-122P22.4
LOC100130548
RP11-867G23.10
TRHDE-AS1
DLEU2L
RP11-1007O24.2
RP11-254F19.4
RP5-1024N4.4
RP11-12J10.4
RP3-402G11.27
RP11-526I2.5
LINC00702
AC005387.3
RP11-672L10.2
RP11-286H14.8
CTD-2366F13.2
RP11-20G13.5
LOC105375166
RP11-522B15.3
LOC101929439
CTD-3051D23.1
LINC01001
RP11-355F16.1
RP11-158H5.2
RP11-408O19.5
STXBP5-AS1
AC008746.12
RP11-15A1.4
RP11-236L14.2
RP11-47I22.1
RP11-927P21.1
LINC00484
LA16c-321D4.2
RP11-752D24.2
AC144831.3
RP11-423P10.2
RP11-539I5.1
ZNF436-AS1
LINC01869
FOXCUT
LINC02246
RP11-96D1.6
RP11-645C24.5
CTD-2371O3.2
DCST1-AS1
CTD-2231E14.2
RP11-159N11.4
RP11-429J17.7
ADORA2A-AS1
PART1
GHc-857G6.7
TMEM72-AS1
RP4-541C22.5
LINC00174
RP11-685N10.1
PTGES2-AS1
RP11-84A19.4
AP001625.6
RP11-879F14.2
PWAR5
CTD-3234P18.6
LINC02728
KLF3-AS1
LOC100506497
AC007255.8
RP11-754B17.1
LINC01214
RP11-96H17.3
LINC00211
LINC00653
RP11-121C2.2
LINC00612
RP11-96D1.10
AF131215.8
RP11-727A23.10
FSIP2-AS1
RP1-78O14.1
RP11-85K15.3
LINC01415
HOXC-AS1
ADD3-AS1
RP1-12G14.9
MAST4-AS1
AP001429.1
RP11-102G14.1
