# Supplementary material for: Inhibiting melanoma tumor growth: the role of oxidative stress-associated LINC02132 and COPDA1 long non-coding RNAs
Source: Front Immunol. 2025 Feb 28;16:1558292. doi: 10.3389/fimmu.2025.1558292 (PMC11906686; doi:10.3389/fimmu.2025.1558292)
Supplement: Supplementary file 4 [file Table3.xlsx]

## Sheet: diff_survival_p_value
Table S3. Differentially expressed lncRNAs with high correlation (correlation coefficient > 0.6) to oxidative stress-related genes.
gene	os_cox_pvalue	dfs_cox_pvalue	os_HR	dfs_HR	os_p_value	dfs_p_value
AC005104.3	0.00957829645139409	0.676482287176407	0.862355389273036	0.976854442725612	0.0111963741768769	0.387246427778908
AC006129.2	0.0000000318273422816137	0.0387241461543628	0.829502081106938	0.939888205305264	0.00000221308348102855	0.0810798557043446
AC006262.4	0.000651126287972559	0.0387827155563214	1.16328510353228	1.09866441781128	0.0706857700681129	0.0302231793581514
AC006369.2	0.00046907697302056	0.158409327335293	0.831245230374543	0.935130775580435	0.00196158652266099	0.0976645339770951
AC007277.3	0.32198835885085	0.105019123524475	1.05372453873525	1.09211475568993	0.524706996598621	0.887157367931428
AC008268.1	0.175515453203427	0.041950939014353	1.10494505644651	1.19881429020309	0.609416256825188	0.0407212736074807
AC009133.17	0.00000935553421678116	0.119746695831166	0.820740413684106	0.943500719322888	0.000162095384045879	0.146081238710341
AC011899.9	0.0000102904492851179	0.167345928371229	0.839052517801981	0.94659726989629	0.000588409425977598	0.679827254301327
AC023590.1	0.00000448354302722134	0.119667477448848	0.797295749923269	0.937587726275331	0.000214524365814039	0.335045117411486
AC069363.1	0.000817356595538568	0.510154790049816	0.876113737619302	0.976099515021181	0.00294297702454571	0.433269213328887
AC110781.3	0.106222912990336	0.174749727106403	1.04565073597831	1.03555576113591	0.664287825310945	0.360511214179628
AC115522.3	0.807725434394816	0.825466423501521	0.990195813621746	0.991804773109072	0.510520024586601	0.494669475167697
AD000864.6	0.000000744961933197788	0.0395773665981717	0.743501634270289	0.887587304549015	0.000020627194915801	0.358561728792479
AF127936.5	0.000000686790932614032	0.0244367698610902	0.807067851263258	0.915414681895023	0.000052532895960189	0.0400948217858326
AP003774.1	0.00000257036975957726	0.0453308598431229	0.799568594146536	0.917294063842419	0.00000758219970231622	0.0161129621902529
ARLNC1	0.587604264749401	0.215151308609542	0.971741467774109	0.939684194480783	0.915604250317084	0.420724617304849
C5orf34-AS1	0.593420663637098	0.602266834677562	1.03575859292569	0.966593028798161	0.502155333783167	0.892902877422329
C8orf34-AS1	0.734591670178271	0.874349636001813	0.978666059040119	0.988983518809378	0.958845151689822	0.0291625069210416
CALML3-AS1	0.000533189593293774	0.114568532610841	1.15670444935636	1.07029092493574	0.108282378371793	0.101801146545806
CCDC140	0.207087329156139	0.180670962970428	1.07895687031225	0.933260100393504	0.154813094460381	0.704462106855048
CCR5AS	0.0000275244331916928	0.154388966518596	0.824884978772343	0.940272965313224	0.0000111596365349742	0.139279255218526
CEP250-AS1	0.000132071525314464	0.354716761390837	0.816399962661949	0.95582941402742	0.000500272070449892	0.108417181602843
COPDA1	0.0121983530913106	0.39919061026242	0.911493372004839	0.973990777269688	0.000561168309438198	0.0744595992523117
CTA-126B4.7	0.00561799882574953	0.735288784473365	0.849275521956878	0.982181246780479	0.0730801217063378	0.899255248242851
CTA-384D8.34	0.000102947251636839	0.301832967205314	0.804812318899605	0.951963970207459	0.0000914398814119144	0.427023013582813
CTB-39G8.3	0.000631623185088623	0.415973256518914	0.831710987675557	0.961308318520011	0.0407929721621259	0.831669611203038
CTB-41I6.1	0.00365961200565291	0.884050447141306	0.855308931574381	1.00707686698303	0.0147089601937919	0.737919643606028
CTB-41I6.2	0.00468260079484517	0.767770864312573	0.862996443304393	0.985864004478084	0.0999100237576263	0.288220101399604
CTC-327F10.4	0.111361954962459	0.261042855574568	1.10373303004206	1.06687411036443	0.905206103464442	0.729458657743776
CTC-327F10.5	0.122605054420372	0.704183984805038	1.12389939510812	1.02801567357979	0.74949951793824	0.521349295064625
CTC-378H22.2	0.000324494991302054	0.593354862352899	0.855273143482281	0.979671530276997	0.000279977049894131	0.379827193903221
CTC-490G23.2	0.249433137431286	0.311923888121948	1.07646348735873	1.06223928630891	0.756968884992198	0.953778302476449
CTC-510F12.4	0.811702213236688	0.645724141822692	1.01422953441524	1.02605244151168	0.760317246177285	0.329990705992469
CTD-2313F11.1	0.000002139975754971	0.0688025743240055	0.787835954590363	0.926699996236016	0.000206385510147733	0.0858780154004614
CTD-2396E7.11	0.327002505243444	0.987426476156081	1.04228641952612	0.99937216145625	0.941644181272527	0.733007250427726
CTD-3064M3.7	0.465177043333225	0.467501211644716	0.964671042029338	1.0321066981088	0.798644217491761	0.471179183463664
EML4-AS1	0.0000513755241103448	0.396374543015368	0.825570778300328	0.966025262204325	0.000169928199076685	0.247945003029358
ERVE-1	0.00598401778086017	0.164701995170395	1.16121893876675	1.07732777515236	0.447906661120194	0.160655944647657
FAM25BP	0.00800013686244293	0.140283292996063	1.21253799877852	1.11073996222337	0.368796260705402	0.348944506645377
FAM30A	0.0000482116965833003	0.0754963933785465	0.909808383647817	0.963663143879001	0.0000104961799154424	0.00885058002072014
FOXCUT	0.231414690216206	0.790220525489173	1.06470147504486	0.987065982525221	0.779816720590287	0.272130999720802
IL20RB-AS1	0.0305470637157472	0.118652263804332	1.28103068410317	1.1860498205194	0.854548049473346	0.0651183993104287
IL21-AS1	0.0000613418721943222	0.195652364041531	0.832613125442312	0.949521072870833	0.00148454580744228	0.152121144389387
KB-1562D12.1	0.00549482361328626	0.0948411675594379	1.23458184023173	1.13287325763126	0.820157531584268	0.0302897689213512
KLHL30-AS1	0.244111940893452	0.291259587151203	1.08390647177439	1.07591347451333	0.0415798446651957	0.281503029893691
LINC00302	0.00234551761697829	0.133245810525592	1.12566906564917	1.06303548929496	0.616343250575584	0.0839049002425672
LINC00528	0.00000857758259362694	0.194608964398123	0.820734583156866	0.950382487683002	0.0000076344312446297	0.139628055777345
LINC00592	0.0186982398799025	0.20201786933851	1.15977821677612	1.08080385197429	0.221223393541379	0.325562902983891
LINC00861	0.00000307218555506191	0.149629403175383	0.872991107389077	0.96332188225882	0.00000205422817634027	0.0898365795698268
LINC00996	0.00000179431154413868	0.021492439650822	0.834067844576393	0.924552935023074	0.000000812630019830785	0.0254564843310321
LINC01146	0.000000040119347088722	0.0455612385347113	0.78686714809569	0.921974624578767	0.0000060932653707102	0.0269868667844223
LINC01214	0.00132716262634041	0.132066575608483	1.24063183279788	1.11039568462787	0.979868346484866	0.115206252268972
LINC01215	0.00044571939049685	0.230804604422562	0.894976118793184	0.967884111437577	0.000528859689560846	0.258953185470145
LINC01281	0.00000328667102056534	0.0590412581632836	0.829291811972163	0.935233388333351	0.0000679278311296327	0.069225335457149
LINC01343	0.00426109740945427	0.554013875899667	1.18251860668734	1.03399462877318	0.0202529965641783	0.026146502178803
LINC01501	0.0000725166214730029	0.330387133750216	0.81471298541469	0.958474276377828	0.00027170875308391	0.497143923440999
LINC01514	0.279105924581604	0.428845054737233	1.1177678442133	1.07708324010323	0.30136253712423	0.987355662103312
LINC01527	0.0000256257363370774	0.0683453908826794	1.15683584371816	1.07210411498432	0.0561775143096949	0.00591414974526872
LINC01621	0.171318216340266	0.23112691772439	1.14371782662745	1.11908902743654	0.303049384582033	0.148401818494468
LINC01624	0.00241786227477608	0.448741333895855	0.840625036097311	0.963927276106427	0.00538311633525257	0.533159186094859
LINC01671	0.954263750207246	0.74612725284161	1.00364042179286	0.978786277730608	0.0543476708277255	0.79400330649243
LINC01805	0.671123846720214	0.79567379764354	1.03780117815019	0.979335835385052	0.0728794206592481	0.925800944091843
LINC01857	0.000731487366927959	0.539456605813322	0.888863983623915	0.981151942472082	0.00118793137034801	0.285948183973726
LINC01871	0.000000325620533502361	0.0712749508732155	0.845635407980069	0.94651608135619	0.00000156869378897806	0.0529809303762139
LINC01934	0.000000111967174415593	0.131164814188348	0.811782889936276	0.948688468060484	0.0000013713061663978	0.0554929781798544
LINC02084	0.00739862530657439	0.664046496781021	0.896043608799233	0.983511489101842	0.079355898717716	0.797024115366313
LINC02132	0.018394959498178	0.893423267946174	0.887101215089904	1.00561824781593	0.00660535024112929	0.912747504311676
LINC02178	0.00306549797801799	0.195060964767369	1.35678369345409	1.1484842655697	0.712173813261592	0.133259372979365
LINC02273	0.00228907022557537	0.516540634156359	0.892234773128698	0.978988818696672	0.00308057085088231	0.604154946230038
LINC02285	0.000814447965042235	0.398613250432056	0.840761043068755	0.960464070579068	0.000408968955533329	0.560295975762763
LINC02416	0.0000000239669447838921	0.0146612699858844	0.788463759080472	0.915843939661013	0.000000472704477449959	0.0974078385956845
LINC02437	0.0000217470795069442	0.0367329287866826	1.21933526221094	1.10996941520351	0.310789791838873	0.00440310926131893
LINC02446	0.000000188474928184137	0.0426437089050021	0.862384920776504	0.949333632617013	0.0000215110344811142	0.161342137872082
LINC02481	0.000000398503289286623	0.0157168216256927	0.75203072157568	0.883712991023004	0.0000259462265365107	0.174658867946268
LINC02528	0.0000000479859232074819	0.0288056199265778	0.795754774870789	0.922016836710561	0.000013550133974638	0.0345364803671286
LINC02560	0.000251360100385789	0.204926470131942	1.15169569101862	1.05252201383429	0.0219392188451029	0.049801728776549
LINC02576	0.000273522837405859	0.188454589692052	0.867711263162252	0.956486469450592	0.0147906496956567	0.388770659766786
LINC02587	0.195095590455598	0.911455207207318	0.955415736930319	0.996554091346752	0.662559430187504	0.811498512631794
LINC02812	0.0372604052854762	0.480200677892527	0.899385956140493	0.968925910990482	0.20401712131713	0.656570084184896
LLNLR-470E3.1	0.0000497355136514895	0.500046165538122	0.848371788142309	0.975477400952816	0.000254628916096289	0.846754959688219
LOC100128770	0.63248233812394	0.570324343561619	1.02712948974131	1.02963970230509	0.59704406430296	0.396431003390298
LOC101927164	0.7407584034729	0.75131970138789	0.981248866219745	0.983343399886808	0.553864264684016	0.464930559662684
LOC101927189	0.225731182804498	0.98065002632519	1.04839708598089	1.00089144768158	0.707413521661685	0.682437613200571
LOC101927972	0.0141893660206117	0.417439350694179	1.15539824282344	1.04731818408378	0.0225926105724187	0.030564947222697
LOC102723692	0.0000571451995039399	0.355606969010693	0.822195229092586	0.962429327034829	0.000577289389957714	0.110338168203465
LOC102724153	0.666377660232425	0.768765409126786	1.03593973743577	0.978144220789652	0.561716630406388	0.648464875631242
LOC105369519	0.0150586996500809	0.693527129653799	0.901439265276001	0.984926630943886	0.005475311166527	0.977861954994766
LOC107985075	0.7708395075902	0.573199095048626	1.0122597814609	1.02143986261002	0.376874637591048	0.656965829511445
LOC107985688	0.0000135312165241278	0.134563982454286	0.823386508218159	0.941006467581573	0.00141935539175442	0.205811302419205
LOC283299	0.0717491781370391	0.0324456909794665	1.20772083136579	1.23182035970009	0.523055842154238	0.113046000230403
LOC283710	0.0000431625484009639	0.0217010182783057	0.869585268941751	0.933262925077095	0.000755879714353203	0.00431520790906714
LOC388282	0.265894891850808	0.391845829399199	1.08009322137537	0.943102905738961	0.372259474132424	0.847271747031885
MIR155HG	0.000000272284223839642	0.122855923079692	0.833670951960377	0.949581762328264	0.0000234612175500359	0.0204769487871623
MIR200CHG	0.00431860438157939	0.270627759481096	1.16527103687462	1.06251667145462	0.484823598235398	0.0541668164495347
MIR205HG	0.00000078630320677543	0.0151261252456921	1.12506121873893	1.06212178976216	0.00383895336004914	0.114380846710538
MIR4432HG	0.181021394037235	0.827032893379823	0.911675016353341	0.987311446110293	0.457135430811813	0.769715423925974
MIR5195	0.140039493802082	0.792975186793747	0.929094843369159	1.01093641731782	0.0249798563977106	0.647477208901645
MIR8071-1	0.00208545860611837	0.550990378015221	0.889455062750819	0.981279000731276	0.00104053731895704	0.522835068082263
MIR8071-2	0.00994728286798176	0.634879334211435	0.911842563330697	0.985647631425771	0.0197670718019198	0.750214952649532
MLIP-IT1	0.73044520618508	0.847243867960751	1.03368272529961	0.983172735897883	0.298438316442643	0.463087844903802
PART1	0.00034092823760209	0.00951290706056633	1.1207101354506	1.08113403935138	0.000994711056592545	0.0556225340028981
PCAT29	0.000000939730421835652	0.154817807331753	0.825738255363427	0.953612811048292	0.0000177933950150644	0.272615986589621
PCED1B-AS1	0.0000054210491218383	0.169487531941859	0.848266824287126	0.953711578719537	0.0000156276011701317	0.0797860177361769
PIK3CD-AS1	0.00000275678103569442	0.1288240579799	0.77825792813992	0.930558124593506	0.0000154161035460509	0.0964243130499398
PP12613	0.00184368713222866	0.564811820623457	0.810489965366474	0.96834956332764	0.0000520831471571004	0.239162364270898
PSMB8-AS1	0.00000140090344640502	0.00897799717909379	0.797053360294043	0.892106426981483	0.00000870822425658169	0.00259521452487455
RBM38-AS1	0.0923332324882755	0.855639313452343	0.914030942967767	0.991059174103146	0.110067268743487	0.999145208430347
RP11-1070N10.3	0.00933602816145464	0.25348580733543	0.892813922829297	0.955474760928255	0.0121041207866217	0.0930064817922529
RP11-1094M14.5	0.0000000482070860547548	0.00479760796609616	0.818930720585653	0.910794540471363	0.0000120470717871468	0.00710673711770726
RP11-109E24.1	0.0000150609323159573	0.231816408041304	0.816739319314744	0.954217041342362	0.000181795057070389	0.849226483830441
RP11-121A8.1	0.0000126042633952189	0.11463914049461	0.806188165124001	0.928554944650161	0.000986576353179225	0.110510213416269
RP11-123K19.1	0.384054640558648	0.999228482270899	1.03056804534959	0.999969582682001	0.651779613155033	0.800327673371624
RP11-1334A24.6	0.123578158668312	0.600059255501561	0.922511669185889	1.02578434826533	0.329940982960802	0.595545594704347
RP11-1399P15.1	0.00000177366752899276	0.111657558181481	0.81667658104228	0.943846238627138	0.0000556583730242366	0.0317919670716337
RP11-164P12.5	0.769153608298686	0.184986347197564	0.988313268003059	0.952899965964188	0.440767256472218	0.286367623018092
RP11-202G18.1	0.000000995817178680189	0.0272398772691113	0.781625922795202	0.909579097700143	0.0000132190790042008	0.0356788122900591
RP11-219E7.1	0.000000997466639966057	0.00780762673728388	0.769205834899604	0.876867103767786	0.000257258203947286	0.0210309248437788
RP11-256L6.3	0.0795844381307085	0.13555098541521	1.21399331575949	1.16348978783973	0.89953105831304	0.10364498938444
RP11-284N8.3	0.00000000900619714388472	0.0086449505800123	0.831921015352721	0.926952509899792	0.00000115868465455637	0.0136588333814835
RP11-305L7.3	0.000343856238375594	0.424472234328761	0.821160879127246	0.961745474394021	0.0064114360038483	0.618166887499565
RP11-325F22.2	0.0000132155388029007	0.453785932256026	0.823706653748522	0.969997126381552	0.00139521401386433	0.629393685848165
RP11-327E2.5	0.00581592697110428	0.448865132859999	0.85055217659564	0.957292426528119	0.0305772932321972	0.771181445409733
RP11-327F22.2	0.000000410448013256341	0.130886972508198	0.804704672049714	0.944211375122247	0.00000216057933399849	0.253187576953652
RP11-330H6.6	0.00441004531220215	0.456115811152049	0.85523629941287	0.96578053700918	0.0160695574328696	0.27525236267074
RP11-367G6.3	0.000108806944247327	0.855976101769185	0.850628941265701	0.993346877476782	0.000505101230905969	0.26488921467467
RP11-373D23.2	0.752145995240451	0.218305731899176	1.01889631033385	1.06617769536925	0.730958323554533	0.958090125540684
RP11-405M12.4	0.00246582219891292	0.953938654792968	0.865079589901947	0.997511448494038	0.0256775400374529	0.742708756487191
RP11-452C13.1	0.00111303882107204	0.433582653701217	0.846489552445496	0.963827147834199	0.000205058963417049	0.383150647195663
RP11-455F5.5	0.0000227097664271863	0.255122407814302	0.832803892468941	0.957712427775102	0.000218445441459991	0.637706129802754
RP11-462G2.1	0.0865342295250935	0.206672784803823	1.10606894662813	1.07064512325493	0.500808177530788	0.16087351128682
RP11-473M20.9	0.00000155246932284517	0.0659444334303867	0.783959177246275	0.914563138496466	0.00302462086703204	0.20404824276265
RP11-47L3.1	0.000185014147253639	0.341910278444245	0.830314360338198	0.958515860993399	0.00411171112151087	0.835578262384364
RP11-489O18.1	0.00000282502846184986	0.0135811735254176	0.807676851370362	0.906438102635904	0.00000554493298698944	0.000372132809497439
RP11-492E3.2	0.0000666288673471788	0.108448935771807	0.803791618863884	0.926029322870438	0.000610035921722596	0.0188728930509331
RP11-493L12.4	0.0000203165590995295	0.141096617012982	0.80368122511945	0.935423028045625	0.000213951050834993	0.135417551634758
RP11-498E2.9	0.0820922209225063	0.615624113156291	0.885970077792837	0.969921696163428	0.00336210178716689	0.167745812159072
RP11-506H21.5	0.701377133672094	0.485938976288686	1.02557594979949	1.04403943439304	0.729740939296126	0.25494924552541
RP11-507B12.2	0.950175952252013	0.809369554631262	1.00689452539886	1.02352993186174	0.109738388930161	0.593426642557361
RP11-521D12.5	0.132257591915447	0.110860783160967	1.08391831647199	1.07921674745686	0.929854893778473	0.181246179722782
RP11-524H19.2	0.000015429053846748	0.0021906976705666	1.32057366284885	1.22914779206375	0.48305502940254	0.00497933296278241
RP11-535A19.1	0.245670234742264	0.967049395485635	1.09578466628774	1.00318510524293	0.88129222987006	0.975911991411987
RP11-54H7.4	0.00205950715621329	0.261208007963545	1.11572530604349	1.04155193623761	0.0857267594932836	0.237163018958805
RP11-58O9.2	0.0827278978154097	0.529194512284346	1.07464488959057	1.02530811005956	0.90120699323955	0.707712585250247
RP11-598F7.3	0.0000540505982313617	0.244188219807785	0.85326341361533	0.961192498412257	0.00309628401119222	0.330855580412808
RP11-630A13.4	0.0379642972967517	0.0799149558129775	1.17441849863162	1.13482614277115	0.0184139753904509	0.0151804617661171
RP11-643G5.6	0.00105583141217438	0.0120585366918248	0.904072630041133	0.93425935428694	0.00229088296593072	0.0654052129101406
RP11-689B22.2	0.000523305964656907	0.0902533782247733	0.840370027053815	0.926918728559952	0.0202416025134803	0.136575331145889
RP11-706C16.7	0.0100529132356012	0.0662103178126641	1.24674091972203	1.16232587279777	0.909688729202921	0.156982746724264
RP11-713N11.6	0.00353742161567022	0.433520734195035	0.849971958289943	0.963987344268465	0.000878982583134347	0.0272038893283673
RP11-71L14.3	0.823285125540052	0.713561618902844	0.987703640738289	0.981832472443726	0.801203982946601	0.724151244662183
RP11-750H9.5	0.000190084373300628	0.0541806502334249	0.828737838532859	0.913873625979463	0.000152049667981435	0.147206644240678
RP11-7K24.3	0.0000957051879451549	0.12384898617907	1.16239444150321	1.06347482564026	0.0125162963733024	0.327078546462368
RP11-800A3.4	0.107085093516274	0.964873968058121	1.06088874753551	1.00149956683284	0.0822287151342119	0.236681588772095
RP11-818F20.5	0.8754762318156	0.0285127207526612	1.01356027721447	1.16519478911888	0.900806302851415	0.012556153670972
RP11-832A4.7	0.784142675961944	0.40306892292321	0.984544091588783	0.957704174911307	0.11493167462842	0.222549149243059
RP11-848P1.3	0.0028132454781785	0.25817082234985	0.860785510365903	0.945798846528397	0.0203893775549031	0.551995384921212
RP11-90L1.8	0.367299727557883	0.504021833097997	1.06048489661409	1.03929503877769	0.882471278840612	0.31177985525092
RP11-960L18.1	0.000757005960182591	0.259073021669871	0.87111749520614	0.959868402426097	0.000870387175965104	0.0917344336205032
RP11-96D1.6	0.0156185971015224	0.20109964139292	1.21087445706818	1.10287	0.281277737080296	0.229240057670313
RP13-580F15.2	0.0000909149241241794	0.198106572193567	0.840318658696629	0.950903808025813	0.00020157350729022	0.035494523938329
RP3-523K23.2	0.00141403629510634	0.0402608991027787	1.09311237303836	1.05603082769441	0.0359371021022152	0.0777444566818198
RP4-568C11.4	0.197217505551321	0.771444144514564	1.05730107529125	1.01264256913576	0.683152816650924	0.841419822780334
RP4-647J21.1	0.000649584882857456	0.283433363424039	0.872386218241728	0.962081759880076	0.0158986525712936	0.727473354486459
RP4-753P9.3	0.000158328748209424	0.13422729526449	0.815501735176466	0.931413474015953	0.00131154084544549	0.0268321835840483
RP5-1031D4.3	0.000414581946541659	0.203542645795349	0.851329451672991	0.947604436032477	0.045744707542255	0.546860548967567
RP5-1171I10.5	0.0000546661822223177	0.182514154090073	0.878629025341843	0.961011878370065	0.00133095395295579	0.275785019004746
RP5-899E9.1	0.0000168500192576925	0.212003197164889	0.797734654787871	0.941626512995326	0.00220177020537993	0.657156132392618
RP5-906C1.1	0.929488826164909	0.264556487084455	1.00503626093593	1.06172138682151	0.854370305101926	0.630225677665297
SOS1-IT1	0.0278152509147634	0.0912641344488391	0.860125076002604	0.896278267805091	0.146211572307447	0.108415777130163
SOX1-OT	0.14316539371906	0.00857855417539282	1.07799960245838	1.13477911975347	0.45794627805371	0.00717225851441938
TRBV11-2	0.0000723010353739478	0.170838505024562	0.862870203244752	0.955687048816783	0.000310953440868067	0.228046413569785
TSPOAP1-AS1	0.0339008945440005	0.224882020244691	0.912421293461048	0.952749249754327	0.126341107295181	0.610036422264709
TUSC8	0.0382705882516302	0.060824238244877	1.14178944019725	1.11497009329556	0.879278894803802	0.31989044982157
UICLM	0.0130985515450078	0.214895651987948	0.890049638859133	0.951487046955076	0.208932672362086	0.586194850612355
UNQ6494	0.000000848628008481146	0.0295007852562256	0.784476742113335	0.911161271473483	0.00000240312848331925	0.0482003064894267
USP30-AS1	0.00000000349439850913322	0.0254441946049084	0.810060244525406	0.930107104777866	0.000000179850432768802	0.0398580830244973
WFDC21P	0.259861876031891	0.703433878661665	0.954973706667478	0.98589252115864	0.0137527436810102	0.968917906601995
XXYLT1-AS2	0.175034964041123	0.7802031038407	0.942384505016708	1.01098444318824	0.348806171763642	0.740844863245012
ZBTB20-AS1	0.00000684662452201291	0.247543884061653	0.769113329839235	0.942423424548346	0.000582041033119429	0.590137758590957
ZFAS1	0.815797385052207	0.641200070954067	1.01763398067694	0.968395041910158	0.352885029312081	0.227137265996442
