# Supplementary material for: Inhibiting melanoma tumor growth: the role of oxidative stress-associated LINC02132 and COPDA1 long non-coding RNAs
Source: Front Immunol. 2025 Feb 28;16:1558292. doi: 10.3389/fimmu.2025.1558292 (PMC11906686; doi:10.3389/fimmu.2025.1558292)
Supplement: Supplementary file 5 [file Table4.xlsx]

## Sheet: cox_p_0.05_lncRNA
Table S4.lncRNAs screened out after univariate analysis and Lasso regression (p<0.05)
AC005104.3
AC006129.2
AC006262.4
AC006369.2
AC009133.17
AC011899.9
AC023590.1
AC069363.1
AD000864.6
AF127936.5
AP003774.1
CALML3-AS1
CCR5AS
CEP250-AS1
COPDA1
CTA-126B4.7
CTA-384D8.34
CTB-39G8.3
CTB-41I6.1
CTB-41I6.2
CTC-378H22.2
CTD-2313F11.1
EML4-AS1
ERVE-1
FAM25BP
FAM30A
IL20RB-AS1
IL21-AS1
KB-1562D12.1
LINC00302
LINC00528
LINC00592
LINC00861
LINC00996
LINC01146
LINC01214
LINC01215
LINC01281
LINC01343
LINC01501
LINC01527
LINC01624
LINC01857
LINC01871
LINC01934
LINC02084
LINC02132
LINC02178
LINC02273
LINC02285
LINC02416
LINC02437
LINC02446
LINC02481
LINC02528
LINC02560
LINC02576
LINC02812
LLNLR-470E3.1
LOC101927972
LOC102723692
LOC105369519
LOC107985688
LOC283710
MIR155HG
MIR200CHG
MIR205HG
MIR8071-1
MIR8071-2
PART1
PCAT29
PCED1B-AS1
PIK3CD-AS1
PP12613
PSMB8-AS1
RP11-1070N10.3
RP11-1094M14.5
RP11-109E24.1
RP11-121A8.1
RP11-1399P15.1
RP11-202G18.1
RP11-219E7.1
RP11-284N8.3
RP11-305L7.3
RP11-325F22.2
RP11-327E2.5
RP11-327F22.2
RP11-330H6.6
RP11-367G6.3
RP11-405M12.4
RP11-452C13.1
RP11-455F5.5
RP11-473M20.9
RP11-47L3.1
RP11-489O18.1
RP11-492E3.2
RP11-493L12.4
RP11-524H19.2
RP11-54H7.4
RP11-598F7.3
RP11-630A13.4
RP11-643G5.6
RP11-689B22.2
RP11-706C16.7
RP11-713N11.6
RP11-750H9.5
RP11-7K24.3
RP11-848P1.3
RP11-960L18.1
RP11-96D1.6
RP13-580F15.2
RP3-523K23.2
RP4-647J21.1
RP4-753P9.3
RP5-1031D4.3
RP5-1171I10.5
RP5-899E9.1
SOS1-IT1
TRBV11-2
TSPOAP1-AS1
TUSC8
UICLM
UNQ6494
USP30-AS1
ZBTB20-AS1
