# Supplementary material for: Inhibiting melanoma tumor growth: the role of oxidative stress-associated LINC02132 and COPDA1 long non-coding RNAs
Source: Front Immunol. 2025 Feb 28;16:1558292. doi: 10.3389/fimmu.2025.1558292 (PMC11906686; doi:10.3389/fimmu.2025.1558292)
Supplement: Supplementary file 6 [file Table5.xlsx]

## Sheet: all_gnen_Univariate_Cox_Regress
Table S5. Differentially expressed oxidative stress-related lncRNAs screened out after the second round of univariate regression analysis
Variable	HR(Univariate)	95% CI(Univariate)	p_value(Univariate)
COPDA1	0.911	0.848 - 0.98	0.0122
LINC01146	0.787	0.722 - 0.857	4.01e-08
LINC01281	0.829	0.766 - 0.897	3.29e-06
LINC02132	0.887	0.803 - 0.98	0.0184
LINC02481	0.752	0.674 - 0.84	3.99e-07
LINC02812	0.899	0.814 - 0.994	0.0373
MIR205HG	1.13	1.07 - 1.18	7.86e-07
PART1	1.12	1.05 - 1.19	0.000341
RP11-1094M14.5	0.819	0.762 - 0.88	4.82e-08
RP11-284N8.3	0.832	0.781 - 0.886	9.01e-09
RP11-492E3.2	0.804	0.722 - 0.895	6.66e-05
RP11-493L12.4	0.804	0.727 - 0.889	2.03e-05
TUSC8	1.14	1.01 - 1.29	0.0383
